# Supplementary material for: An On-Station Analysis of Factors Affecting Growth Traits of Pure Red Maasai and Dorper Sheep Breeds under an Extensive Production System
Source: Animals (Basel). 2023 Jan 15;13(2):300. doi: 10.3390/ani13020300 (PMC9855181; doi:10.3390/ani13020300)
Supplement: Supplementary file 1 [file animals-13-00300-s001.zip]

Archive with 1 entries (1 files):
- Table S1. A summary of traits per year per breed for the data used in this study.xlsx
