# Supplementary material for: An On-Station Analysis of Factors Affecting Growth Traits of Pure Red Maasai and Dorper Sheep Breeds under an Extensive Production System
Source: Animals (Basel). 2023 Jan 15;13(2):300. doi: 10.3390/ani13020300 (PMC9855181; doi:10.3390/ani13020300)
Supplement: Supplementary file 1 [file animals-13-00300-s001.zip › Table S1. A summary of traits per year per breed for the data used in this study.xlsx]

## Sheet: Table S1
	Breed	Year	Dams	No.Sires	Mean.Bwt	sd.Bwt	min.Bwt	max.Bwt	std_error.Bwt	Mean.Wwt	sd.Wwt	min.Wwt	max.Wwt	std_errr.Wwt	Mean.Ywt	sd.Ywt	min.Ywt	max.Ywt	std_error.Ywt	Mean.ADG1(g)	sd.ADG1(g)	min.ADG1	max.ADG1	std_error.ADG1	Mean.ADG2 (g)	sd.ADG2	min.ADG2	max.ADG2	std_error.ADG2
1	Dorper	2007	28	1	2.97	0.84	2	5	0.53	30.58	3.96	20	38	5.49	34.65	3.31	30	42	6.22	230.05	32.73	137.5	287.5	41.32	16.94	13.9	-20.83	58.33	3.04
2	Dorper	2008	28	1	2.61	0.49	1.5	3.5	0.46	18.16	2.92	12	23	3.21	30.41	3	24	35	5.38	129.56	22.58	79.17	170.83	22.9	51.04	18.02	12.5	87.5	9.02
3	Dorper	2009	31	1	3.07	0.23	2.5	3.6	0.54	22.5	2.78	18	29	3.98	31.03	3.76	25	38	5.49	161.9	22.63	125	212.5	28.62	35.55	11.05	16.67	50	6.28
4	Dorper	2010	27	1	2.93	0.27	2	3.5	0.51	24.42	2.37	21	29	4.25	30.06	4.92	16	41	5.23	179.14	20.17	150	225	31.18	22.47	20.04	-37.5	62.5	3.91
5	Dorper	2011	27	2	2.94	0.39	2	3.5	0.52	22.81	2.69	18	28	4.03	31.59	4.39	22	38	5.59	165.63	20.13	127.5	204.17	29.28	-95.05	11.22	-116.67	-75	-16.8
6	Dorper	2012	29	1	2.92	0.35	2	3.5	0.52	21.58	2.95	14	26	3.88	27.84	3.27	20	35	5	155.51	22.38	100	187.5	27.93	26.08	10.86	4.17	54.17	4.68
7	Dorper	2013	34	1	2.94	0.29	2	3.5	0.46	18.63	1.98	15	23	2.94	33.95	3.2	28	40	5.37	130.75	15.45	100	162.5	20.67	63.85	12.02	37.5	83.33	10.1
8	Dorper	2014	22	1	2.79	0.44	2	3.5	0.53	23.07	3.04	13	28	4.36	34.57	2.71	29	39	6.53	169.05	23.34	91.67	208.33	31.95	47.92	11.2	29.17	70.83	9.06
9	Dorper	2015	32	1	2.87	0.49	2	4	0.47	27.57	3.87	18	35	4.53	22.38	3.51	15	29	3.68	205.79	31.41	125	258.33	33.83	-21.62	20.57	-58.33	29.17	-3.55
10	Dorper	2016	26	1	2.65	0.53	2	4	0.46	28.09	3.49	20	34	4.89	39.58	6.29	29	49	6.89	211.97	27.89	150	262.5	36.9	47.85	17.21	8.33	75	8.33
11	Dorper	2017	27	1	3.11	0.6	2	4	0.6	25.13	3.34	20	32	4.84	35.81	7.92	21	51	6.89	183.49	27.81	133.33	236.67	35.31	44.51	32.07	-2.5	116.67	8.57
12	Dorper	2018	18	1	3.17	0.8	2	5	0.75	23.72	3.16	19	30	5.59	36.56	5.25	28	45	8.62	171.3	27.71	133.33	229.17	40.37	53.47	18.37	29.17	95.83	12.6
13	Dorper	2019	18	1	2.83	0.47	2	3.5	0.63	27.85	5.76	20	39	6.23	40.65	6.92	27	50	9.09	208.54	50.82	137.5	304.17	46.63	53.33	29.33	8.33	125	11.93
14	Dorper	2020	24	1	2.83	0.52	1.5	4	0.53	26.46	4.07	19	34	5	40.21	8.15	27	57	7.6	196.99	33.39	133.33	254.17	37.23	57.29	18.86	29.17	95.83	10.83
15	RedM	2007	38	1	1.9	0.21	1.3	2.1	0.3	13.5	2.52	8	18	2.13	22.85	3.09	16	29	3.61	96.67	20.34	55	133.33	15.28	38.96	12.14	8.33	66.67	6.16
16	RedM	2008	33	1	2.68	0.38	2	3.5	0.44	13.88	2.16	9	19	2.25	24.84	3.3	18	30	4.03	93.33	17.02	54.17	137.5	15.14	45.67	12.68	16.67	79.17	7.41
17	RedM	2009	33	1	2.61	0.45	1.8	3.5	0.44	14.14	2.16	11	21	2.39	20.83	3.64	12	27	3.52	96.12	17.65	70.83	154.17	16.25	27.86	12.49	-4.17	50	4.71
18	RedM	2010	31	1	2.44	0.48	1.5	3.5	0.41	17.09	3.13	10	23	2.89	27.34	2.98	21	33	4.62	122.02	24.52	70.83	170.83	20.63	-71.19	13.03	-95.83	-41.67	-12.03
19	RedM	2011	26	1	2.6	0.36	2	3	0.45	11.39	2.18	8	16	1.98	22.79	4.77	15	35	3.97	73.28	18.24	41.67	110	12.76	42.42	28.91	-54.17	100	7.39
20	RedM	2012	28	1	2.31	0.36	1.4	3	0.41	11.59	2.11	8	16	2.05	25.18	4.85	18	39	4.45	77.37	17.64	41.67	110.83	13.68	56.61	20.21	25	104.17	10.01
21	RedM	2013	37	1	1.85	0.24	1	2	0.29	9.63	1.96	7	14	1.5	24.88	2.63	18	29	3.89	64.88	15.73	41.67	100.83	10.13	63.52	13.1	29.17	87.5	9.92
22	RedM	2014	34	1	1.88	0.21	1.3	2.2	0.32	13.06	2.35	8	18	2.21	19.31	2.97	14	24	3.26	93.12	18.34	54.17	133.33	15.74	26.07	11.54	8.33	50	4.41
23	RedM	2015	34	1	2.21	0.28	1.8	3	0.34	18.58	4.62	10	28	2.87	30.43	6.07	18.2	42	4.7	136.43	38.26	66.67	218.33	21.05	49.38	17.72	21.67	79.17	7.62
24	RedM	2016	30	1	2.17	0.43	1.5	3	0.36	18.49	3.76	10.3	26	3.08	30.98	3.69	24	39	5.16	136	32.39	65	204.17	22.67	52.06	20.88	8.33	110.83	8.68
25	RedM	2017	24	1	2.18	0.28	1.7	2.8	0.43	19.09	4.32	12	27	3.74	25.42	6.09	14	39	4.99	140.96	35.07	84.17	205.83	27.64	26.38	29.15	-33.33	79.17	5.17
26	RedM	2018	29	1	2.23	0.36	1.5	3	0.39	20.44	6.26	10.5	32	3.61	31.13	8.45	18	50	5.5	151.72	50.7	75	245.83	26.82	44.52	17.71	16.67	100	7.87
27	RedM	2019	25	1	2.38	0.32	2	3	0.45	18.82	2.48	15	23	3.56	32.32	5.54	24	44	6.11	137.05	20.23	100	170.83	25.9	56.25	28.2	16.67	112.5	10.63
28	RedM	2020	28	1	2.21	0.35	1.8	3	0.42	22.5	3	16	29	4.25	32.16	4.02	25	39	6.08	169.11	25.81	116.67	225	31.96	40.24	23.44	-0.83	79.17	7.6

## Sheet: Note
No.Sires	Number of sires
Mean.Bwt	Mean birth weight
sd.Bwt	standard deviation of birth weight
min.Bwt	minimum of birth weight
max.Bwt	maximum of birth weight
std_error.Bwt	standard error of birth weight
Mean.Wwt	Mean weaning weight
sd.Wwt	standard deviation of weaning weight
min.Wwt	minimum of weaning weight
max.Wwt	maximum of weaning weight
std_errr.Wwt	standard error of weaning weight
Mean.Ywt	Mean yearling weight
sd.Ywt	standard deviation of yearling weight
min.Ywt	minimum of yearling weight
max.Ywt	maximum of yearling weight
std_error.Ywt	standard error of yearling weight
Mean.ADG1(g)	Mean average pre-weanng daily weight
sd.ADG1(g)	standard deviation average pre-weanng daily weight
min.ADG1	minimum average pre-weanng daily weight
max.ADG1	maximum average pre-weanng daily weight
std_error.ADG1	standard error average pre-weanng daily weight
Mean.ADG2 (g)	Mean average post-weanng daily weight
sd.ADG2	standard deviation average post-weanng daily weight
min.ADG2	minimum average post-weanng daily weight
max.ADG2	maximum average post-weanng daily weight
std_error.ADG2	standard error average post-weanng daily weight
